# Supplementary material for: Underrecognition and undertreatment of thirst among hospitalized patients with restricted oral feeding and drinking
Source: Sci Rep. 2021 Jul 1;11:13636. doi: 10.1038/s41598-021-93048-4 (PMC8249500; doi:10.1038/s41598-021-93048-4)
Supplement: Supplementary file 1 — Supplementary Information 1. [file 41598_2021_93048_MOESM1_ESM.xlsx]

## Sheet: Sheet1
No	Timestamp	NGT vs NBM	Time of interview	Age (years)	≥65 YO	Gender	Male	Female	Race	Chi	Malay	Indian	Others	Language used	Chi	Malay	Eng	Co-morbidities		HTN	DM	Old CVA	CKD	COPD	Asthma	IHD	Depression	Cancer	Why did you come to hospital?	Infection elsewhere	Abdominal pain	Abdominal distension	Vomiting	Neurology	CVS	Head & Neck lumps	Hematological	Trauma	Metabolic	Respiratory	Other GI	Urinary	Elective surgery	What treatment have you had?	Anti HTN	Opioids	PPIs	Diuretics	Corticosteroids
29	2019-08-14 11:44:43	NGT	11:42:00	37.5	No	Male	1	0	Indian	0	0	1	0	English	0	0	1	Cancer	NGT	0	0	0	0	0	0	0	0	1	Abdominal pain	0	1	0	0	0	0	0	0	0	0	0	0	0	0	None	0	0	0	0	0
20	2019-06-10 14:17:34	NGT	17:00:00	42.5	No	Female	0	1	Chinese	1	0	0	0	Chinese	1	0	0	DM	NGT	0	1	0	0	0	0	0	0	0	Vomiting	0	0	0	1	0	0	0	0	0	0	0	0	0	0	IV fluids	0	0	0	0	0
25	2019-07-30 14:46:07	NGT	08:30:00	47.5	No	Male	1	0	Chinese	1	0	0	0	Chinese	1	0	0	DM	NGT	0	1	0	0	0	0	0	0	0	Abdominal pain, perforated GI ulcer	0	1	0	0	0	0	0	0	0	0	0	1	0	0	Opioids, PPIs, IV fluids	0	1	1	0	0
31	2019-08-14 20:53:33	NGT	11:45:00	47.5	No	Male	1	0	Indian	0	0	1	0	English	0	0	1	None	NGT	0	0	0	0	0	0	0	0	0	Abdominal pain	0	1	0	0	0	0	0	0	0	0	0	0	0	0	Opioids, PPIs, IV fluids	0	1	1	0	0
4	2018-10-21 15:57:30	NGT	15:10:00	52.5	No	Male	1	0	Malay	0	1	0	0	English	0	0	1	Cancer	NGT	0	0	0	0	0	0	0	0	1	H&N, Recurrent tongue SCC	0	0	0	0	0	0	1	0	0	0	0	0	0	0	Opioids, PPIs	0	1	1	0	0
28	2019-08-14 11:30:25	NGT	11:25:00	52.5	No	Female	0	1	Indian	0	0	1	0	English	0	0	1	Asthma	NGT	0	0	0	0	0	1	0	0	0	Abdominal pain	0	1	0	0	0	0	0	0	0	0	0	0	0	0	NSAIDs, IV fluids	0	0	0	0	0
32	2019-08-14 20:56:37	NGT	11:25:00	52.5	No	Female	0	1	Indian	0	0	1	0	English	0	0	1	Hypertension, Asthma, Cancer	NGT	1	0	0	0	0	1	0	0	1	Abdominal pain	0	1	0	0	0	0	0	0	0	0	0	0	0	0	NSAIDs, IV fluids	0	0	0	0	0
42	2019-12-25 12:52:45	NGT	18:30:00	55	No	Male	1	0	Chinese	1	0	0	0	English	0	0	1	DM, Cancer	NGT	0	1	0	0	0	0	0	0	1	RCC nephrectomy	0	0	0	0	0	0	0	0	0	0	0	0	0	1	Opioids, PPIs, IV fluids	0	1	1	0	0
11	2019-03-23 12:05:46	NGT	12:00:00	57.5	No	Female	0	1	Chinese	1	0	0	0	English	0	0	1	Hypertension, DM	NGT	1	1	0	0	0	0	0	0	0	BGIT	0	0	0	0	0	0	0	0	0	0	0	1	0	0	Opioids, Diuretics, PPIs, Anti hypertensives, IV fluids	1	1	1	1	0
41	2019-12-25 12:38:09	NGT	18:40:00	62	No	Male	1	0	Chinese	1	0	0	0	Chinese	1	0	0	Cancer	NGT	0	0	0	0	0	0	0	0	1	Abdominal pain, Abdominal distension, Vomiting, SBO, Infection elsewhere, E coli bacteraemia	1	1	1	1	0	0	0	0	0	0	0	1	0	0	Opioids, PPIs, IV fluids	0	1	1	0	0
5	2018-10-21 16:04:45	NGT	15:30:00	62.5	No	Male	1	0	Chinese	1	0	0	0	Chinese	1	0	0	DM	NGT	0	1	0	0	0	0	0	0	0	Hyperglycaemia	0	0	0	0	0	0	0	0	0	1	0	0	0	0	Opioids, PPIs, IV fluids	0	1	1	0	0
13	2019-06-03 21:46:21	NGT	17:00:00	62.5	No	Male	1	0	Chinese	1	0	0	0	Chinese	1	0	0	Cancer	NGT	0	0	0	0	0	0	0	0	1	Vomiting, IO	0	0	0	1	0	0	0	0	0	0	0	1	0	0	PPIs, IV fluids	0	0	1	0	0
17	2019-06-03 22:16:53	NGT	17:00:00	62.5	No	Male	1	0	Chinese	1	0	0	0	Chinese	1	0	0	Hypertension, DM	NGT	1	1	0	0	0	0	0	0	0	Abdominal distension, subacute IO	0	0	1	0	0	0	0	0	0	0	0	1	0	0	Opioids, PPIs, IV fluids	0	1	1	0	0
22	2019-07-16 14:13:26	NGT	14:06:00	62.5	No	Male	1	0	Chinese	1	0	0	0	Chinese	1	0	0	None	NGT	0	0	0	0	0	0	0	0	0	Other	0	0	0	0	0	0	0	0	0	0	0	0	0	0	None	0	0	0	0	0
30	2019-08-14 20:48:10	NGT	14:30:00	62.5	No	Male	1	0	Chinese	1	0	0	0	Chinese	1	0	0	Hypertension, DM, Old CVA, Cancer	NGT	1	1	1	0	0	0	0	0	1	Abdominal distension	0	0	1	0	0	0	0	0	0	0	0	0	0	0	PPIs, IV fluids	0	0	1	0	0
37	2019-08-14 23:52:56	NGT	14:30:00	62.5	No	Male	1	0	Chinese	1	0	0	0	Chinese	1	0	0	Hypertension, DM, Old CVA, Cancer	NGT	1	1	1	0	0	0	0	0	1	Abdominal distension	0	0	1	0	0	0	0	0	0	0	0	0	0	0	PPIs, IV fluids	0	0	1	0	0
23	2019-07-16 14:30:04	NGT	14:23:00	67.5	Yes	Male	1	0	Chinese	1	0	0	0	Chinese	1	0	0	Hypertension, DM, Old CVA, Cancer	NGT	1	1	1	0	0	0	0	0	1	Elective admission, colorectal surgery	0	0	0	0	0	0	0	0	0	0	0	0	0	1	None	0	0	0	0	0
36	2019-08-14 23:47:35	NGT	14:20:00	67.5	Yes	Male	1	0	Chinese	1	0	0	0	Chinese	1	0	0	Hypertension, DM, Old CVA, Cancer	NGT	1	1	1	0	0	0	0	0	1	Elective admission, colorectal surgery	0	0	0	0	0	0	0	0	0	0	0	0	0	1	Opioids, NSAIDs, PPIs, Anti hypertensives, IV fluids	1	1	1	0	0
15	2019-06-03 21:57:36	NGT	17:00:00	72.5	Yes	Male	1	0	Chinese	1	0	0	0	Chinese	1	0	0	Hypertension, IHD, Old CVA, Cancer	NGT	1	0	1	0	0	0	1	0	1	Vomiting, GOO	0	0	0	1	0	0	0	0	0	0	0	1	0	0	PPIs, IV fluids	0	0	1	0	0
26	2019-08-14 11:00:34	NGT	10:52:00	72.5	Yes	Male	1	0	Chinese	1	0	0	0	English	0	0	1	Hypertension, Cancer	NGT	1	0	0	0	0	0	0	0	1	Abdominal pain	0	1	0	0	0	0	0	0	0	0	0	0	0	0	None	0	0	0	0	0
34	2019-08-14 21:07:14	NGT	10:50:00	72.5	Yes	Male	1	0	Chinese	1	0	0	0	English	0	0	1	Hypertension, Cancer	NGT	1	0	0	0	0	0	0	0	1	Loss of weight	0	0	0	0	0	0	0	0	0	1	0	0	0	0	Opioids, Diuretics, PPIs, Anti hypertensives, IV fluids	1	1	1	1	0
19	2019-06-10 14:13:31	NGT	17:00:00	82.5	Yes	Female	0	1	Indian	0	0	1	0	English	0	0	1	Hypertension, DM	NGT	1	1	0	0	0	0	0	0	0	Abdominal pain, SBIO	0	1	0	0	0	0	0	0	0	0	0	1	0	0	Opioids, PPIs, Anti hypertensives, IV fluids	1	1	1	0	0
27	2019-08-14 11:19:56	NGT	11:15:00	82.5	Yes	Female	0	1	Chinese	1	0	0	0	Chinese	1	0	0	None	NGT	0	0	0	0	0	0	0	0	0	RCC	0	0	0	0	0	0	0	0	0	0	0	0	0	0	None	0	0	0	0	0
33	2019-08-14 21:02:36	NGT	11:15:00	82.5	Yes	Female	0	1	Chinese	1	0	0	0	Chinese	1	0	0	DM, CKD, Cancer	NGT	0	1	0	1	0	0	0	0	1	Haematuria	0	0	0	0	0	0	0	0	0	0	0	0	1	0	Opioids, Anti hypertensives, IV fluids	1	1	0	0	0
55	2020-02-18 14:49:57	NGT	16:00:00	84	Yes	Male	1	0	Chinese	1	0	0	0	Chinese	1	0	0	Hypertension, Cancer	NGT	1	0	0	0	0	0	0	0	1	Infection elsewhere, Pus from PEG	1	0	0	0	0	0	0	0	0	0	0	0	0	0	NSAIDs, IV fluids	0	0	0	0	0
56	2019-11-30 21:04:07	NGT	15:15:00	87	Yes	Female	0	1	Chinese	1	0	0	0	Chinese	1	0	0	Hypertension, DM, CKD, Old CVA	NGT	1	1	1	1	0	0	0	0	0	MDS (non specific b/g)	0	0	0	0	0	0	0	1	0	0	0	0	0	0	Diuretics, PPIs, IV fluids	0	0	1	1	0
7	2018-11-09 18:00:19	NGT	17:30:00	77.5	Yes	Male	1	0	Chinese	1	0	0	0	Chinese	1	0	0	Hypertension, Old CVA	NGT	1	0	1	0	0	0	0	0	0	Stroke	0	0	0	0	0	0	0	0	0	0	0	0	0	0	Anti hypertensives, IV fluids	1	0	0	0	0
49	2019-12-25 15:54:36	NGT	17:00:00	30	No	Male	1	0	Malay	0	1	0	0	Malay	0	1	0	None	NGT	0	0	0	0	0	0	0	0	0	RTA	0	0	0	0	0	0	0	0	1	0	0	0	0	0	Opioids, NSAIDs, PPIs, IV fluids	0	1	1	0	0
51	2020-02-14 15:14:02	NGT	15:00:00	54	No	Female	0	1	Chinese	1	0	0	0	English	0	0	1	Depression	NGT	0	0	0	0	0	0	0	1	0	RTA, needing rehab	0	0	0	0	0	0	0	0	1	0	0	0	0	0	Opioids, TCAs, Anti hypertensives	1	1	0	0	0
50	2019-12-25 15:59:15	NGT	17:30:00	58	No	Male	1	0	Chinese	1	0	0	0	English	0	0	1	Cancer	NGT	0	0	0	0	0	0	0	0	1	Pneumonia	0	0	0	0	0	0	0	0	0	0	1	0	0	0	Anticholinergics, PPIs, IV fluids	0	0	1	0	0
43	2019-12-25 15:09:39	NGT	11:00:00	65	Yes	Male	1	0	Chinese	1	0	0	0	English	0	0	1	Hypertension, IHD, Cancer	NGT	1	0	0	0	0	0	1	0	1	Infection elsewhere, Neck wound dehiscence	1	0	0	0	0	0	0	0	0	0	0	0	0	0	Opioids, PPIs, Anti hypertensives	1	1	1	0	0
47	2019-12-25 15:44:20	NGT	12:30:00	72	Yes	Male	1	0	Chinese	1	0	0	0	Chinese	1	0	0	Hypertension, DM	NGT	1	1	0	0	0	0	0	0	0	H&N, Parotid lump	0	0	0	0	0	0	1	0	0	0	0	0	0	0	NSAIDs, PPIs, Anti hypertensives	1	0	1	0	0
48	2019-12-25 15:50:01	NGT	18:00:00	82	Yes	Male	1	0	Chinese	1	0	0	0	Chinese	1	0	0	Hypertension, DM, IHD, Cancer	NGT	1	1	0	0	0	0	1	0	1	Infection elsewhere, UTI	0	0	0	0	0	0	0	0	0	0	0	0	1	0	PPIs, IV fluids	0	0	1	0	0
46	2019-12-25 15:40:39	NGT	13:00:00	89	Yes	Male	1	0	Chinese	1	0	0	0	Chinese	1	0	0	Hypertension, DM	NGT	1	1	0	0	0	0	0	0	0	Fall, Head Injury	0	0	0	0	0	0	0	0	1	0	0	0	0	0	PPIs, IV fluids	0	0	1	0	0
40	2019-09-06 22:00:10	NGT	11:20:00	58	No	Female	0	1	Chinese	1	0	0	0	Chinese	1	0	0	Old CVA	NGT	0	0	1	0	0	0	0	0	0	Stroke	0	0	0	0	1	0	0	0	0	0	0	0	0	0	Opioids, Diuretics, Corticosteroids, Anti hypertensives, IV fluids	1	1	0	1	1
24	2019-07-16 14:47:58	NGT	14:43:00	62.5	No	Female	0	1	Chinese	1	0	0	0	Chinese	1	0	0	Hypertension	NGT	1	0	0	0	0	0	0	0	0	Stroke	0	0	0	0	1	0	0	0	0	0	0	0	0	0	None	0	0	0	0	0
35	2019-08-14 23:32:55	NGT	14:45:00	67.5	Yes	Female	0	1	Chinese	1	0	0	0	Chinese	1	0	0	Hypertension, Cancer	NGT	1	0	0	0	0	0	0	0	1	Vomiting	0	0	0	1	0	0	0	0	0	0	0	0	0	0	PPIs, Anti hypertensives	1	0	1	0	0
16	2019-06-03 22:11:33	NGT	17:00:00	77.5	Yes	Male	1	0	Chinese	1	0	0	0	Chinese	1	0	0	Hypertension, Old CVA	NGT	1	0	1	0	0	0	0	0	0	Fall	0	0	0	0	0	0	0	0	1	0	0	0	0	0	Opioids, NSAIDs, PPIs, IV fluids	0	1	1	0	0
2	2018-10-13 12:52:35	NGT	23:15:00	62.5	No	Male	1	0	Chinese	1	0	0	0	English	0	0	1	HTN	NGT	1	0	0	0	0	0	0	0	0	Stroke	1	0	0	0	0	0	0	0	0	0	0	0	0	0	Anti hypertensives, IV fluids	1	0	0	0	0
18	2019-06-10 14:09:38	NGT	17:00:00	47.5	No	Female	0	1	Chinese	1	0	0	0	Chinese	1	0	0	DM	NGT	0	1	0	0	0	0	0	0	0	Abdominal pain	0	1	0	0	0	0	0	0	0	0	0	0	0	0	NSAIDs, PPIs, IV fluids	0	0	1	0	0
10	2019-01-16 15:15:05	NGT	17:30:00	72.5	Yes	Female	0	1	Chinese	1	0	0	0	Chinese	1	0	0	DM	NGT	0	1	0	0	0	0	0	0	0	SBIO	0	0	0	0	0	0	0	0	0	0	0	1	0	0	Opioids	0	1	0	0	0
45	2019-12-25 15:27:00	NGT	14:00:00	73	Yes	Female	0	1	Chinese	1	0	0	0	Chinese	1	0	0	None	NGT	0	0	0	0	0	0	0	0	0	Pneumonia	0	0	0	0	0	0	0	0	0	0	1	0	0	0	Opioids, PPIs, IV fluids	0	1	1	0	0
44	2019-12-25 15:15:52	NGT	15:40:00	74	Yes	Male	1	0	Chinese	1	0	0	0	Chinese	1	0	0	Hypertension, DM, Old CVA, Cancer	NGT	1	1	1	0	0	0	0	0	1	Abdominal pain, Abdominal distension, Vomiting	0	1	1	1	0	0	0	0	0	0	0	0	0	0	Opioids, Anticholinergics, PPIs, Anti hypertensives, IV fluids, Antipsychotics	1	1	1	0	0
3	2018-10-21 15:52:48	NGT	15:00:00	77.5	Yes	Female	0	1	Chinese	1	0	0	0	Chinese	1	0	0	Hypertension, DM	NGT	1	1	0	0	0	0	0	0	0	SBIO, Adhesions	0	0	0	0	0	0	0	0	0	0	0	1	0	0	PPIs, IV fluids	0	0	1	0	0
12	2019-06-03 21:37:41	NGT	17:00:00	62.5	No	Female	0	1	Chinese	1	0	0	0	Chinese	1	0	0	Cancer	NGT	0	0	0	0	0	0	0	0	1	Abdominal pain, IO, Cancer	0	1	0	0	0	0	0	0	0	0	0	1	0	0	Opioids, Corticosteroids, PPIs, IV fluids	0	1	1	0	1
14	2019-06-03 21:50:44	NGT	17:00:00	62.5	No	Female	0	1	Indian	0	0	1	0	English	0	0	1	Old CVA, Cancer	NGT	0	0	1	0	0	0	0	0	1	Abdominal distension, IO	0	0	1	0	0	0	0	0	0	0	0	1	0	0	PPIs, IV fluids	0	0	1	0	0
39	2019-08-27 17:07:30	NGT	08:20:00	74	Yes	Male	1	0	Chinese	1	0	0	0	English	0	0	1	DM, Old CVA, Cancer	NGT	0	1	1	0	0	0	0	0	1	Abdominal pain, Abdominal distension, Vomiting	0	1	1	1	0	0	0	0	0	0	0	0	0	0	Opioids, PPIs, IV fluids	0	1	1	0	0
8	2018-11-30 15:01:39	NGT	14:40:00	77.5	Yes	Female	0	1	Chinese	1	0	0	0	Chinese	1	0	0	Hypertension, IHD, Old CVA	NGT	1	0	1	0	0	0	1	0	0	Altered mental state	0	0	0	0	1	0	0	0	0	0	0	0	0	0	Anti hypertensives	1	0	0	0	0
38	2019-08-27 17:01:10	NGT	08:20:00	61	No	Male	1	0	Chinese	1	0	0	0	English	0	0	1	Hypertension, Old CVA, Cancer	NGT	1	0	1	0	0	0	0	0	1	Abdominal pain, Abdominal distension, Vomiting	0	1	1	1	0	0	0	0	0	0	0	0	0	0	Opioids, PPIs, IV fluids	0	1	1	0	0
57	2020-02-18 14:41:54	NGT	16:00:00	49	No	Female	0	1	Chinese	1	0	0	0	Chinese	1	0	0	Cancer	NGT	0	0	0	0	0	0	0	0	1	Infection elsewhere, Fever secondary to hepatic duct stricture	1	0	0	0	0	0	0	0	0	0	0	0	0	0	Opioids, PPIs, IV fluids	0	1	1	0	0
6	2018-10-21 16:58:11	NGT	16:30:00	67.5	Yes	Male	1	0	Chinese	1	0	0	0	English	0	0	1	Cancer	NGT	0	0	0	0	0	0	0	0	1	Recurrence of DLBCL	0	0	0	0	0	0	0	1	0	0	0	0	0	0	Diuretics, Corticosteroids, PPIs, Anti hypertensives	1	0	1	1	1
52	2020-02-14 15:21:16	NGT	17:00:00	65	Yes	Male	1	0	Chinese	1	0	0	0	English	0	0	1	Hypertension, DM, IHD	NGT	1	1	0	0	0	0	1	0	0	Pneumonia	0	0	0	0	0	0	0	0	0	0	1	0	0	0	Opioids, Diuretics, Corticosteroids, PPIs, Anti hypertensives, IV fluids	1	1	1	1	1
54	2020-02-14 15:31:34	NGT	17:50:00	73	Yes	Female	0	1	Indian	0	0	1	0	English	0	0	1	Hypertension	NGT	1	0	0	0	0	0	0	0	0	Pneumonia	0	0	0	0	0	0	0	0	0	0	1	0	0	0	Opioids, Corticosteroids, PPIs, Anti hypertensives, IV fluids	1	1	1	0	1
53	2020-02-14 15:26:26	NGT	18:00:00	83	Yes	Male	1	0	Chinese	1	0	0	0	Chinese	1	0	0	Hypertension	NGT	1	0	0	0	0	0	0	0	0	Heart attack	0	0	0	0	0	1	0	0	0	0	0	0	0	0	Opioids, Diuretics, PPIs, Anti hypertensives, IV fluids	1	1	1	1	0
1	2018-09-19 14:51:24	NGT	14:20:00	67.5	Yes	Female	0	1	Chinese	1	0	0	0	Chinese	1	0	0	Hypertension, DM, Cancer	NGT	1	1	0	0	0	0	0	0	1	Infection elsewhere	0	0	0	0	0	0	0	0	0	0	0	0	0	0	Anti hypertensives, IV fluids	1	0	0	0	0
9	2018-12-14 14:53:23	NGT	14:45:00	67.5	Yes	Male	1	0	Chinese	1	0	0	0	Chinese	1	0	0	Hypertension, Cancer	NGT	1	0	0	0	0	0	0	0	1	Dysphagia	0	0	0	0	0	0	0	0	0	0	0	1	0	0	PPIs, Anti hypertensives, IV fluids	1	0	1	0	0
21	2019-07-13 08:54:12	NGT	08:45:00	57.5	No	Male	1	0	Indian	0	0	1	0	English	0	0	1	COPD, Cancer	NGT	0	0	0	0	1	0	0	0	1	COPD, Abdominal pain	0	1	0	0	0	0	0	0	0	0	1	0	0	0	Opioids, TCAs, PPIs, IV fluids	0	1	1	0	0
65	2019-09-06 21:52:04	NBM	11:10:00	20	No	Male	1	0	Chinese	1	0	0	0	English	0	0	1	None	NBM	0	0	0	0	0	0	0	0	0	Alcohol intoxication with injuries	0	0	0	0	0	0	0	0	1	1	0	0	0	0	Opioids, NSAIDs, PPIs, IV fluids	0	1	1	0	0
73	2019-12-25 12:17:26	NBM	18:15:00	28	No	Male	1	0	Chinese	1	0	0	0	Chinese	1	0	0	None	NBM	0	0	0	0	0	0	0	0	0	Infection elsewhere, Open appendicectomy wound infection	1	0	0	0	0	0	0	0	0	0	0	0	0	0	Opioids, NSAIDs, PPIs, IV fluids	0	1	1	0	0
66	2019-11-30 21:08:59	NBM	14:30:00	29	No	Male	1	0	Others	0	0	0	1	English	0	0	1	DM	NBM	0	1	0	0	0	0	0	0	0	Right foot fracture	0	0	0	0	0	0	0	0	1	0	0	0	0	0	Opioids, NSAIDs, IV fluids	0	1	0	0	0
63	2019-08-27 17:27:27	NBM	08:50:00	31	No	Male	1	0	Malay	0	1	0	0	English	0	0	1	Hypertension	NBM	1	0	0	0	0	0	0	0	0	Infection elsewhere	1	0	0	0	0	0	0	0	0	0	0	0	0	0	Opioids, NSAIDs, Corticosteroids, PPIs, IV fluids	0	1	1	0	1
88	2020-02-18 14:30:26	NBM	15:30:00	42	No	Male	1	0	Chinese	1	0	0	0	English	0	0	1	None	NBM	0	0	0	0	0	0	0	0	0	Infection elsewhere, Anorectal ulcer	1	0	0	0	0	0	0	0	0	0	0	0	0	0	IV fluids	0	0	0	0	0
78	2020-02-14 16:05:22	NBM	14:35:00	44	No	Male	1	0	Chinese	1	0	0	0	English	0	0	1	Hypertension, DM	NBM	1	1	0	0	0	0	0	0	0	Infection elsewhere, Toe gangrene	1	0	0	0	0	0	0	0	0	0	0	0	0	0	Opioids, NSAIDs, PPIs, Anti hypertensives, IV fluids	1	1	1	0	0
72	2019-12-25 12:11:12	NBM	18:00:00	49	No	Male	1	0	Indian	0	0	1	0	English	0	0	1	None	NBM	0	0	0	0	0	0	0	0	0	Abdominal pain, Abdominal distension, Vomiting	0	1	1	1	0	0	0	0	0	0	0	0	0	0	Opioids, NSAIDs, PPIs, IV fluids	0	1	1	0	0
59	2019-07-15 09:12:27	NBM	08:10:00	52.5	No	Male	1	0	Chinese	1	0	0	0	English	0	0	1	None	NBM	0	0	0	0	0	0	0	0	0	Wound debridement	0	0	0	0	0	0	0	0	0	0	0	0	0	0	NSAIDs, PPIs, IV fluids	0	0	1	0	0
62	2019-08-27 17:23:08	NBM	08:40:00	61	No	Male	1	0	Chinese	1	0	0	0	English	0	0	1	Hypertension, DM	NBM	1	1	0	0	0	0	0	0	0	Infection elsewhere	1	0	0	0	0	0	0	0	0	0	0	0	0	0	Opioids, PPIs, IV fluids	0	1	1	0	0
70	2019-12-25 11:58:38	NBM	12:24:00	61	No	Male	1	0	Chinese	1	0	0	0	Chinese	1	0	0	Hypertension	NBM	1	0	0	0	0	0	0	0	0	Abdominal pain, Abdominal distension, Vomiting	0	1	1	1	0	0	0	0	0	0	0	0	0	0	Diuretics, PPIs, Anti hypertensives	1	0	1	1	0
76	2020-02-14 15:40:17	NBM	14:00:00	61	No	Male	1	0	Chinese	1	0	0	0	English	0	0	1	Hypertension, Cancer	NBM	1	0	0	0	0	0	0	0	1	Abdominal pain, Abdominal distension, Vomiting	0	1	1	1	0	0	0	0	0	0	0	0	0	0	Corticosteroids, PPIs, Anti hypertensives, IV fluids	1	0	1	0	1
83	2020-02-18 14:08:12	NBM	16:45:00	61	No	Female	0	1	Chinese	1	0	0	0	Chinese	1	0	0	None	NBM	0	0	0	0	0	0	0	0	0	Abdominal pain, Abdominal distension, Vomiting	0	1	1	1	0	0	0	0	0	0	0	0	0	0	PPIs, IV fluids	0	0	1	0	0
80	2020-02-18 11:44:47	NBM	16:30:00	63	No	Male	1	0	Malay	0	1	0	0	English	0	0	1	Hypertension, DM, CKD	NBM	1	1	0	1	0	0	0	0	0	Infection elsewhere, TDC infection	1	0	0	0	0	0	0	0	0	0	0	0	0	0	Anti hypertensives	1	0	0	0	0
85	2020-02-18 14:15:50	NBM	17:20:00	63	No	Male	1	0	Malay	0	1	0	0	English	0	0	1	DM, CKD	NBM	0	1	0	1	0	0	0	0	0	Infection elsewhere, TDC infection	1	0	0	0	0	0	0	0	0	0	0	0	0	0	Anti hypertensives	1	0	0	0	0
86	2020-02-18 14:19:07	NBM	17:40:00	65	Yes	Male	1	0	Chinese	1	0	0	0	Chinese	1	0	0	Asthma, COPD, Cancer	NBM	0	0	0	0	1	1	0	0	1	Haematochezia	0	0	0	0	0	0	0	0	0	0	0	1	0	0	Corticosteroids, IV fluids	0	0	0	0	1
64	2019-09-06 21:48:30	NBM	11:00:00	66	Yes	Male	1	0	Chinese	1	0	0	0	English	0	0	1	Hypertension, DM	NBM	1	1	0	0	0	0	0	0	0	Infection elsewhere, plantar ulcer	1	0	0	0	0	0	0	0	0	0	0	0	0	0	Opioids, NSAIDs, PPIs, Anti hypertensives, IV fluids	1	1	1	0	0
77	2020-02-14 15:43:18	NBM	14:30:00	66	Yes	Male	1	0	Chinese	1	0	0	0	English	0	0	1	COPD	NBM	0	0	0	0	1	0	0	0	0	Fall, R IT fracture	0	0	0	0	0	0	0	0	1	0	0	0	0	0	Opioids, NSAIDs, IV fluids	0	1	0	0	0
67	2019-12-25 11:47:57	NBM	12:11:00	68	Yes	Female	0	1	Indian	0	0	1	0	English	0	0	1	Hypertension, DM, IHD, CKD	NBM	1	1	0	0	0	0	1	0	0	Infection elsewhere	1	0	0	0	0	0	0	0	0	0	0	0	0	0	Anti hypertensives, IV fluids	1	0	0	0	0
58	2019-07-15 09:04:27	NBM	08:00:00	72.5	Yes	Male	1	0	Chinese	1	0	0	0	Chinese	1	0	0	Hypertension, Cancer	NBM	1	0	0	0	0	0	0	0	1	Fall	1	0	0	0	0	0	0	0	1	0	0	0	0	0	Opioids, PPIs, IV fluids	0	1	1	0	0
69	2019-12-25 11:55:21	NBM	12:10:00	76	Yes	Male	1	0	Chinese	1	0	0	0	Chinese	1	0	0	Hypertension, IHD	NBM	1	0	0	0	0	0	1	0	0	BGIT	0	0	0	0	0	0	0	0	0	0	0	1	0	0	PPIs, Anti hypertensives, IV fluids	1	0	1	0	0
68	2019-12-25 11:51:58	NBM	12:00:00	78	Yes	Male	1	0	Chinese	1	0	0	0	Chinese	1	0	0	IHD	NBM	0	0	0	0	0	0	1	0	0	Heart attack	0	0	0	0	0	1	0	0	0	0	0	0	0	0	PPIs, Anti hypertensives	1	0	1	0	0
79	2020-02-14 16:12:05	NBM	16:00:00	78	Yes	Female	0	1	Chinese	1	0	0	0	Chinese	1	0	0	Hypertension, DM, Cancer	NBM	1	1	0	0	0	0	0	0	1	Heart failure, due to anaemia	0	0	0	0	0	1	0	1	0	0	0	0	0	0	Diuretics, Anti hypertensives	1	0	0	1	0
74	2019-12-25 12:28:32	NBM	18:25:00	79	Yes	Female	0	1	Chinese	1	0	0	0	Chinese	1	0	0	Hypertension, DM, CKD, Old CVA	NBM	1	1	1	1	0	0	0	0	0	BGIT	0	0	0	0	0	0	0	0	0	0	0	1	0	0	PPIs, Anti hypertensives, IV fluids	1	0	1	0	0
82	2020-02-18 11:54:26	NBM	16:30:00	90	Yes	Female	0	1	Chinese	1	0	0	0	Chinese	1	0	0	Hypertension, DM, Depression	NBM	1	1	0	0	0	0	0	1	0	Abdominal pain, Abdominal distension, Vomiting	0	1	1	1	0	0	0	0	0	0	0	0	0	0	PPIs, Anti hypertensives, IV fluids	1	0	1	0	0
60	2019-07-15 09:19:02	NBM	08:20:00	82.5	Yes	Male	1	0	Chinese	1	0	0	0	Chinese	1	0	0	Cancer	NBM	0	0	0	0	0	0	0	0	1	Haematuria	0	0	0	0	0	0	0	0	0	0	0	0	1	0	Corticosteroids, PPIs	0	0	1	0	1
84	2020-02-18 14:11:40	NBM	17:00:00	63	No	Male	1	0	Chinese	1	0	0	0	Chinese	1	0	0	None	NBM	0	0	0	0	0	0	0	0	0	Abdominal pain, Abdominal distension, Vomiting	0	1	1	1	0	0	0	0	0	0	0	0	0	0	NSAIDs, PPIs, IV fluids	0	0	1	0	0
71	2019-12-25 12:06:17	NBM	17:13:00	74	Yes	Male	1	0	Chinese	1	0	0	0	Chinese	1	0	0	Hypertension, DM, IHD, CKD	NBM	1	1	0	0	0	0	1	0	0	Heart attack, Renal failure	0	0	0	0	0	1	0	0	0	0	0	0	1	0	Opioids, Diuretics, Anti hypertensives, IV fluids	1	1	0	1	0
75	2019-12-25 15:04:16	NBM	19:00:00	87	Yes	Male	1	0	Indian	0	0	1	0	English	0	0	1	Cancer	NBM	0	0	0	0	0	0	0	0	1	Abdominal pain, Abdominal distension, Vomiting, SBIO	0	1	1	1	0	0	0	0	0	0	0	1	0	0	Opioids, PPIs, IV fluids	0	1	1	0	0
81	2020-02-18 11:50:10	NBM	17:30:00	93	Yes	Female	0	1	Chinese	1	0	0	0	Chinese	1	0	0	Hypertension, IHD, Old CVA	NBM	1	0	1	0	0	0	1	0	0	Gastritis	0	0	0	0	0	0	0	0	0	0	0	1	0	0	PPIs, Anti hypertensives, IV fluids	1	0	1	0	0
61	2019-08-27 17:15:30	NBM	08:30:00	58	No	Male	1	0	Chinese	1	0	0	0	Chinese	1	0	0	Hypertension, IHD	NBM	1	0	0	0	0	0	1	0	0	BGIT	0	0	0	0	0	0	0	0	0	0	0	1	0	0	PPIs, Anti hypertensives, IV fluids	1	0	1	0	0
87	2020-02-18 14:26:25	NBM	18:10:00	76	Yes	Female	0	1	Chinese	1	0	0	0	Chinese	1	0	0	Hypertension, Cancer	NBM	1	0	0	0	0	0	0	0	1	Vomiting, SBIO, Adhesions	0	0	0	1	0	0	0	0	0	0	0	1	0	0	PPIs, IV fluids	0	0	1	0	0
							59
							24																	NGT	NBM
																							HTN	1	1
																								1	0
																								1	0
																								0	1
	Oberved frequency of comorbids																							0	1
		Column Labels																						0	1
	Values	NBM	NGT	Grand Total																				1	1
	Sum of Cancer	7	29	36																				1	0
	Sum of Depression	1	1	2																				1	0
	Sum of IHD	6	5	11																				0	1
	Sum of Old CVA	2	14	16																				1	0
	Sum of HTN	17	31	48																				0	1
	Sum of DM	11	23	34																				0	1
	Sum of CKD	3	2	5																				0	1
	Sum of Asthma	1	2	3																				1	0
	Sum of COPD	2	1	3																				1	0
	Total	50	108	158																				1	1
																								0	0		F-Test Two-Sample for Variances
																								1	1
																								0	0			Variable 1	Variable 2
	Expected frequency of comorbids																							0	1		Mean	0.54386	0.548387
																								0	1		Variance	0.252506	0.255914
		NBM	NGT	Grand Total																				1	1		Observations	57	31
	Sum of Cancer	11.376	24.624	36																				1	1		df	56	30
	Sum of Depression	0.632	1.368	2																				0	1		F	0.986684
	Sum of IHD	3.476	7.524	11																				1	0		P(F<=f) one-tail	0.470493
	Sum of Old CVA	5.056	10.944	16																				0	0		F Critical one-tail	0.601429
	Sum of HTN	16.608	31.392	48																				0	0
	Sum of DM	10.744	23.256	34																				0	0
	Sum of CKD	1.58	3.42	5																				1	1		Null hypothesis: Variance in no. of HTN patients btween the samples of NGT and NBM are not significantly different
	Sum of Asthma	0.948	2.052	3																				0	0		Since P>0.05, accept null hypothesis, variances between NGT and NBM are not significantly different->do T test 2 sample assuming equal variances
	Sum of COPD	0.948	2.052	3																				1
	Total	51.368	106.632	158																				0			t-Test: Two-Sample Assuming Equal Variances
																								1
	null hypothesis: no significant relationship between comorbids and NBM/NGT																							1				Variable 1	Variable 2
	Chi-Sq test: P=	0.162524																						1			Mean	0.54386	0.548387
																								1			Variance	0.252506	0.255914
																								1			Observations	57	31
																								0			Pooled Variance	0.253695
																								0			Hypothesized Mean Difference	0
																								0			df	86
																								0			t Stat	-0.0402786
																								1			P(T<=t) one-tail	0.483982
																								1			t Critical one-tail	1.66277
																								0			P(T<=t) two-tail	0.967964
																								1			t Critical two-tail	1.98793
																								1
																								1			Null hypothesis: Mean in no. of HTN patients btween the samples of NGT and NBM are not significantly different
																								0			Since P>0.05, accept null hypothesis
																								0
																								0
																								1
																								1
																								1
																								1
																								1
																								0
[truncated: 65 more columns]
