# Supplementary material for: Underrecognition and undertreatment of thirst among hospitalized patients with restricted oral feeding and drinking
Source: Sci Rep. 2021 Jul 1;11:13636. doi: 10.1038/s41598-021-93048-4 (PMC8249500; doi:10.1038/s41598-021-93048-4)
Supplement: Supplementary file 3 — Supplementary Information 3. [file 41598_2021_93048_MOESM3_ESM.xlsx]

## Sheet: Sheet1
/__ / ____/ / ____/
___/ / /___/ / /___/ 14.2 Copyright 1985-2015 StataCorp LP
Statistics/Data Analysis StataCorp
4905 Lakeway Drive
College Station, Texas 77845 USA
800-STATA-PC http://www.stata.com
979-696-4600 stata@stata.com
979-696-4601 (fax)
Single-user Stata perpetual license:
Serial number: 301406367499
Licensed to: Vanda Ho
NUH
Notes:
1. Unicode is supported; see help unicode_advice.
. doedit "C:\Users\Vanda\Desktop\Personal\Research\Thirst\Nature Scientific Report\Thirst.do"
. import delimited C:\Users\Vanda\Desktop\Personal\Research\Thirst\thirst.csv
(113 vars, 88 obs)
.
. ttest age, by (ngt)
Two-sample t test with equal variances
------------------------------------------------------------------------------
Group | Obs Mean Std. Err. Std. Dev. [95% Conf. Interval]
---------+--------------------------------------------------------------------
No | 31 62.5 3.325205 18.51396 55.70903 69.29097
Yes | 57 65.27193 1.662749 12.55348 61.94104 68.60282
---------+--------------------------------------------------------------------
combined | 88 64.29545 1.586183 14.87972 61.14274 67.44817
---------+--------------------------------------------------------------------
diff | -2.77193 3.326457 -9.384707 3.840847
------------------------------------------------------------------------------
diff = mean(No) - mean(Yes) t = -0.8333
Ho: diff = 0 degrees of freedom = 86
Ha: diff < 0 Ha: diff != 0 Ha: diff > 0
Pr(T < t) = 0.2035 Pr(|T| > |t|) = 0.4070 Pr(T > t) = 0.7965
.
. tab gender ngt, chi2 exact
| NGT
Gender | No Yes | Total
-----------+----------------------+----------
Female | 7 22 | 29
Male | 24 35 | 59
-----------+----------------------+----------
Total | 31 57 | 88
Pearson chi2(1) = 2.3311 Pr = 0.127
Fisher's exact = 0.158
1-sided Fisher's exact = 0.097
.
. tab race ngt, chi2 exact
Enumerating sample-space combinations:
stage 4: enumerations = 1
stage 3: enumerations = 2
stage 2: enumerations = 5
stage 1: enumerations = 0
| NGT
Race | No Yes | Total
-----------+----------------------+----------
Chinese | 24 47 | 71
Indian | 3 8 | 11
Malay | 3 2 | 5
Others | 1 0 | 1
-----------+----------------------+----------
Total | 31 57 | 88
Pearson chi2(3) = 3.5516 Pr = 0.314
Fisher's exact = 0.316
.
.
.
. tab htn ngt, chi2 exact
| NGT
HTN | No Yes | Total
-----------+----------------------+----------
No | 14 26 | 40
Yes | 17 31 | 48
-----------+----------------------+----------
Total | 31 57 | 88
Pearson chi2(1) = 0.0017 Pr = 0.968
Fisher's exact = 1.000
1-sided Fisher's exact = 0.573
.
. tab cancer ngt, chi2 exact
| NGT
Cancer | No Yes | Total
-----------+----------------------+----------
No | 24 28 | 52
Yes | 7 29 | 36
-----------+----------------------+----------
Total | 31 57 | 88
Pearson chi2(1) = 6.6509 Pr = 0.010
Fisher's exact = 0.013
1-sided Fisher's exact = 0.008
.
. tab dm ngt, chi2 exact
| NGT
DM | No Yes | Total
-----------+----------------------+----------
No | 20 34 | 54
Yes | 11 23 | 34
-----------+----------------------+----------
Total | 31 57 | 88
Pearson chi2(1) = 0.2006 Pr = 0.654
Fisher's exact = 0.819
1-sided Fisher's exact = 0.416
.
. tab oldcva ngt, chi2 exact
| NGT
Old CVA | No Yes | Total
-----------+----------------------+----------
No | 29 43 | 72
Yes | 2 14 | 16
-----------+----------------------+----------
Total | 31 57 | 88
Pearson chi2(1) = 4.4268 Pr = 0.035
Fisher's exact = 0.044
1-sided Fisher's exact = 0.030
.
. tab ihd ngt, chi2 exact
| NGT
IHD | No Yes | Total
-----------+----------------------+----------
No | 25 52 | 77
Yes | 6 5 | 11
-----------+----------------------+----------
Total | 31 57 | 88
Pearson chi2(1) = 2.0561 Pr = 0.152
Fisher's exact = 0.185
1-sided Fisher's exact = 0.137
.
. tab ckd ngt, chi2 exact
| NGT
CKD | No Yes | Total
-----------+----------------------+----------
No | 28 55 | 83
Yes | 3 2 | 5
-----------+----------------------+----------
Total | 31 57 | 88
Pearson chi2(1) = 1.4258 Pr = 0.232
Fisher's exact = 0.340
1-sided Fisher's exact = 0.233
.
. tab respi ngt, chi2 exact
| NGT
respi | No Yes | Total
-----------+----------------------+----------
No | 29 54 | 83
Yes | 2 3 | 5
-----------+----------------------+----------
Total | 31 57 | 88
Pearson chi2(1) = 0.0529 Pr = 0.818
Fisher's exact = 1.000
1-sided Fisher's exact = 0.581
.
. tab depression ngt, chi2 exact
| NGT
Depression | No Yes | Total
-----------+----------------------+----------
No | 30 56 | 86
Yes | 1 1 | 2
-----------+----------------------+----------
Total | 31 57 | 88
Pearson chi2(1) = 0.1957 Pr = 0.658
Fisher's exact = 1.000
1-sided Fisher's exact = 0.583
.
.
.
. tab gicomplaints ngt, chi2 exact
GI | NGT
complaints | No Yes | Total
-----------+----------------------+----------
No | 18 31 | 49
Yes | 13 26 | 39
-----------+----------------------+----------
Total | 31 57 | 88
Pearson chi2(1) = 0.1101 Pr = 0.740
Fisher's exact = 0.824
1-sided Fisher's exact = 0.458
.
. tab infectionelsewhere ngt, chi2 exact
Infection | NGT
elsewhere | No Yes | Total
-----------+----------------------+----------
No | 21 52 | 73
Yes | 10 5 | 15
-----------+----------------------+----------
Total | 31 57 | 88
Pearson chi2(1) = 7.8330 Pr = 0.005
Fisher's exact = 0.008
1-sided Fisher's exact = 0.007
.
. tab trauma ngt, chi2 exact
| NGT
Trauma | No Yes | Total
-----------+----------------------+----------
No | 27 53 | 80
Yes | 4 4 | 8
-----------+----------------------+----------
Total | 31 57 | 88
Pearson chi2(1) = 0.8417 Pr = 0.359
Fisher's exact = 0.445
1-sided Fisher's exact = 0.291
.
. tab respiratory ngt, chi2 exact
Respirator | NGT
y | No Yes | Total
-----------+----------------------+----------
No | 31 52 | 83
Yes | 0 5 | 5
-----------+----------------------+----------
Total | 31 57 | 88
Pearson chi2(1) = 2.8831 Pr = 0.090
Fisher's exact = 0.157
1-sided Fisher's exact = 0.107
.
. tab cvs ngt, chi2 exact
| NGT
CVS | No Yes | Total
-----------+----------------------+----------
No | 28 56 | 84
Yes | 3 1 | 4
-----------+----------------------+----------
Total | 31 57 | 88
Pearson chi2(1) = 2.9051 Pr = 0.088
Fisher's exact = 0.123
1-sided Fisher's exact = 0.123
.
. tab urinary ngt, chi2 exact
| NGT
Urinary | No Yes | Total
-----------+----------------------+----------
No | 29 55 | 84
Yes | 2 2 | 4
-----------+----------------------+----------
Total | 31 57 | 88
Pearson chi2(1) = 0.4008 Pr = 0.527
Fisher's exact = 0.611
1-sided Fisher's exact = 0.442
.
. tab neurology ngt, chi2 exact
| NGT
Neurology | No Yes | Total
-----------+----------------------+----------
No | 31 54 | 85
Yes | 0 3 | 3
-----------+----------------------+----------
Total | 31 57 | 88
Pearson chi2(1) = 1.6892 Pr = 0.194
Fisher's exact = 0.549
1-sided Fisher's exact = 0.267
.
. tab hematological ngt, chi2 exact
Hematologi | NGT
cal | No Yes | Total
-----------+----------------------+----------
No | 30 55 | 85
Yes | 1 2 | 3
-----------+----------------------+----------
Total | 31 57 | 88
Pearson chi2(1) = 0.0049 Pr = 0.944
Fisher's exact = 1.000
1-sided Fisher's exact = 0.718
.
. tab metabolic ngt, chi2 exact
| NGT
Metabolic | No Yes | Total
-----------+----------------------+----------
No | 30 55 | 85
Yes | 1 2 | 3
-----------+----------------------+----------
Total | 31 57 | 88
Pearson chi2(1) = 0.0049 Pr = 0.944
Fisher's exact = 1.000
1-sided Fisher's exact = 0.718
.
. tab electivesurgery ngt, chi2 exact
Elective | NGT
surgery | No Yes | Total
-----------+----------------------+----------
No | 31 54 | 85
Yes | 0 3 | 3
-----------+----------------------+----------
Total | 31 57 | 88
Pearson chi2(1) = 1.6892 Pr = 0.194
Fisher's exact = 0.549
1-sided Fisher's exact = 0.267
.
. tab headnecklumps ngt, chi2 exact
Head & | NGT
Neck lumps | No Yes | Total
-----------+----------------------+----------
No | 31 55 | 86
Yes | 0 2 | 2
-----------+----------------------+----------
Total | 31 57 | 88
Pearson chi2(1) = 1.1130 Pr = 0.291
Fisher's exact = 0.538
1-sided Fisher's exact = 0.417
.
.
.
. tab ivfluids ngt, chi2 exact
| NGT
IV fluids | No Yes | Total
-----------+----------------------+----------
No | 6 14 | 20
Yes | 25 43 | 68
-----------+----------------------+----------
Total | 31 57 | 88
Pearson chi2(1) = 0.3099 Pr = 0.578
Fisher's exact = 0.791
1-sided Fisher's exact = 0.391
.
. tab ppis ngt, chi2 exact
| NGT
PPIs | No Yes | Total
-----------+----------------------+----------
No | 9 18 | 27
Yes | 22 39 | 61
-----------+----------------------+----------
Total | 31 57 | 88
Pearson chi2(1) = 0.0612 Pr = 0.805
Fisher's exact = 1.000
1-sided Fisher's exact = 0.502
.
. tab opioids ngt, chi2 exact
| NGT
Opioids | No Yes | Total
-----------+----------------------+----------
No | 19 29 | 48
Yes | 12 28 | 40
-----------+----------------------+----------
Total | 31 57 | 88
Pearson chi2(1) = 0.8782 Pr = 0.349
Fisher's exact = 0.379
1-sided Fisher's exact = 0.238
.
. tab antihtn ngt, chi2 exact
| NGT
Anti HTN | No Yes | Total
-----------+----------------------+----------
No | 16 37 | 53
Yes | 15 20 | 35
-----------+----------------------+----------
Total | 31 57 | 88
Pearson chi2(1) = 1.4826 Pr = 0.223
Fisher's exact = 0.259
1-sided Fisher's exact = 0.161
.
. tab corticosteroids ngt, chi2 exact
Corticoste | NGT
roids | No Yes | Total
-----------+----------------------+----------
No | 27 52 | 79
Yes | 4 5 | 9
-----------+----------------------+----------
Total | 31 57 | 88
Pearson chi2(1) = 0.3733 Pr = 0.541
Fisher's exact = 0.715
1-sided Fisher's exact = 0.394
.
. tab nsaids ngt, chi2 exact
| NGT
NSAIDS | No Yes | Total
-----------+----------------------+----------
No | 21 49 | 70
Yes | 10 8 | 18
-----------+----------------------+----------
Total | 31 57 | 88
Pearson chi2(1) = 4.0981 Pr = 0.043
Fisher's exact = 0.055
1-sided Fisher's exact = 0.042
.
. tab diuretics ngt, chi2 exact
| NGT
Diuretics | No Yes | Total
-----------+----------------------+----------
No | 28 50 | 78
Yes | 3 7 | 10
-----------+----------------------+----------
Total | 31 57 | 88
Pearson chi2(1) = 0.1351 Pr = 0.713
Fisher's exact = 1.000
1-sided Fisher's exact = 0.505
.
. tab tca ngt, chi2 exact
| NGT
TCA | No Yes | Total
-----------+----------------------+----------
No | 31 55 | 86
Yes | 0 2 | 2
-----------+----------------------+----------
Total | 31 57 | 88
Pearson chi2(1) = 1.1130 Pr = 0.291
Fisher's exact = 0.538
1-sided Fisher's exact = 0.417
.
. tab anticholinergics ngt, chi2 exact
Anticholin | NGT
ergics | No Yes | Total
-----------+----------------------+----------
No | 31 55 | 86
Yes | 0 2 | 2
-----------+----------------------+----------
Total | 31 57 | 88
Pearson chi2(1) = 1.1130 Pr = 0.291
Fisher's exact = 0.538
1-sided Fisher's exact = 0.417
.
. tab antipsychotics ngt, chi2 exact
Antipsycho | NGT
tics | No Yes | Total
-----------+----------------------+----------
No | 31 56 | 87
Yes | 0 1 | 1
-----------+----------------------+----------
Total | 31 57 | 88
Pearson chi2(1) = 0.5501 Pr = 0.458
Fisher's exact = 1.000
1-sided Fisher's exact = 0.648
.
.
.
. ranksum howlonghaveyoubeeninhospitalford, by (ngt)
Two-sample Wilcoxon rank-sum (Mann-Whitney) test
ngt | obs rank sum expected
-------------+---------------------------------
No | 31 856.5 1364
Yes | 56 2971.5 2464
-------------+---------------------------------
combined | 87 3828 3828
unadjusted variance 12730.67
adjustment for ties -105.22
----------
adjusted variance 12625.44
Ho: howlon~d(ngt==No) = howlon~d(ngt==Yes)
z = -4.517
Prob > |z| = 0.0000
.
. tab wereyouadmittedtoicuhd ngt, chi2 exact
Were you |
admitted |
to ICU/ | NGT
HD? | No Yes | Total
-----------+----------------------+----------
0 | 30 32 | 62
1 | 1 25 | 26
-----------+----------------------+----------
Total | 31 57 | 88
Pearson chi2(1) = 15.9269 Pr = 0.000
Fisher's exact = 0.000
1-sided Fisher's exact = 0.000
.
. ranksum durationofngtnbmhours, by (ngt)
Two-sample Wilcoxon rank-sum (Mann-Whitney) test
ngt | obs rank sum expected
-------------+---------------------------------
No | 31 528 852.5
Yes | 23 957 632.5
-------------+---------------------------------
combined | 54 1485 1485
unadjusted variance 3267.92
adjustment for ties -11.83
----------
adjusted variance 3256.08
Ho: durati~s(ngt==No) = durati~s(ngt==Yes)
z = -5.687
Prob > |z| = 0.0000
.
. tab wereyouonngtbefore ngt, chi2 exact
Were you |
on NGT | NGT
before? | No Yes | Total
-----------+----------------------+----------
0 | 29 52 | 81
1 | 2 5 | 7
-----------+----------------------+----------
Total | 31 57 | 88
Pearson chi2(1) = 0.1476 Pr = 0.701
Fisher's exact = 1.000
1-sided Fisher's exact = 0.526
.
.
.
. tab surgeryintervention ngt, chi2 exact
Surgery/ |
interventi | NGT
on | No Yes | Total
-----------+----------------------+----------
No | 5 20 | 25
Yes | 26 37 | 63
-----------+----------------------+----------
Total | 31 57 | 88
Pearson chi2(1) = 3.5486 Pr = 0.060
Fisher's exact = 0.083
1-sided Fisher's exact = 0.048
.
. tab swallowingimpairment ngt, chi2 exact
Swallowing | NGT
impairment | No Yes | Total
-----------+----------------------+----------
No | 31 44 | 75
Yes | 0 13 | 13
-----------+----------------------+----------
Total | 31 57 | 88
Pearson chi2(1) = 8.2957 Pr = 0.004
Fisher's exact = 0.003
1-sided Fisher's exact = 0.002
.
. tab poororalintake ngt, chi2 exact
Poor oral | NGT
intake | No Yes | Total
-----------+----------------------+----------
No | 31 47 | 78
Yes | 0 10 | 10
-----------+----------------------+----------
Total | 31 57 | 88
Pearson chi2(1) = 6.1359 Pr = 0.013
Fisher's exact = 0.013
1-sided Fisher's exact = 0.010
.
.
.
. tab thirst ngt, chi2 exact
| NGT
Thirsty | No Yes | Total
-----------+----------------------+----------
0 | 13 14 | 27
1 | 18 43 | 61
-----------+----------------------+----------
Total | 31 57 | 88
Pearson chi2(1) = 2.8499 Pr = 0.091
Fisher's exact = 0.146
1-sided Fisher's exact = 0.075
.
. ttest tdupdated, by (ngt)
Two-sample t test with equal variances
------------------------------------------------------------------------------
Group | Obs Mean Std. Err. Std. Dev. [95% Conf. Interval]
---------+--------------------------------------------------------------------
No | 31 3.16129 .5508484 3.066994 2.036308 4.286273
Yes | 57 4.438596 .4463845 3.370129 3.544381 5.332812
---------+--------------------------------------------------------------------
combined | 88 3.988636 .3524412 3.306192 3.288121 4.689151
---------+--------------------------------------------------------------------
diff | -1.277306 .7292044 -2.726916 .1723041
------------------------------------------------------------------------------
diff = mean(No) - mean(Yes) t = -1.7516
Ho: diff = 0 degrees of freedom = 86
Ha: diff < 0 Ha: diff != 0 Ha: diff > 0
Pr(T < t) = 0.0417 Pr(|T| > |t|) = 0.0834 Pr(T > t) = 0.9583
.
. ttest tiupdated, by (ngt)
Two-sample t test with equal variances
------------------------------------------------------------------------------
Group | Obs Mean Std. Err. Std. Dev. [95% Conf. Interval]
---------+--------------------------------------------------------------------
No | 31 3.258065 .6116569 3.405562 2.008894 4.507235
Yes | 57 4.736842 .4811785 3.632818 3.772926 5.700759
---------+--------------------------------------------------------------------
combined | 88 4.215909 .3843357 3.605388 3.452 4.979818
---------+--------------------------------------------------------------------
diff | -1.478778 .7933891 -3.055983 .0984278
------------------------------------------------------------------------------
diff = mean(No) - mean(Yes) t = -1.8639
Ho: diff = 0 degrees of freedom = 86
Ha: diff < 0 Ha: diff != 0 Ha: diff > 0
Pr(T < t) = 0.0329 Pr(|T| > |t|) = 0.0658 Pr(T > t) = 0.9671
.
. ttest howmuchpainareyouin, by (ngt)
Two-sample t test with equal variances
------------------------------------------------------------------------------
Group | Obs Mean Std. Err. Std. Dev. [95% Conf. Interval]
---------+--------------------------------------------------------------------
No | 31 1.483871 .4469032 2.488252 .5711728 2.396569
Yes | 57 1.842105 .4246401 3.205962 .9914489 2.692762
---------+--------------------------------------------------------------------
combined | 88 1.715909 .315876 2.96318 1.088071 2.343747
---------+--------------------------------------------------------------------
diff | -.3582343 .6639841 -1.678191 .9617225
------------------------------------------------------------------------------
diff = mean(No) - mean(Yes) t = -0.5395
Ho: diff = 0 degrees of freedom = 86
Ha: diff < 0 Ha: diff != 0 Ha: diff > 0
Pr(T < t) = 0.2955 Pr(|T| > |t|) = 0.5909 Pr(T > t) = 0.7045
.
. ttest howhungryareyou, by (ngt)
Two-sample t test with equal variances
------------------------------------------------------------------------------
Group | Obs Mean Std. Err. Std. Dev. [95% Conf. Interval]
---------+--------------------------------------------------------------------
No | 31 3.258065 .5245946 2.920819 2.1867 4.32943
Yes | 57 2.631579 .4056552 3.062629 1.818954 3.444204
---------+--------------------------------------------------------------------
combined | 88 2.852273 .3210402 3.011624 2.214171 3.490375
---------+--------------------------------------------------------------------
diff | .6264856 .6725965 -.7105919 1.963563
------------------------------------------------------------------------------
diff = mean(No) - mean(Yes) t = 0.9314
Ho: diff = 0 degrees of freedom = 86
Ha: diff < 0 Ha: diff != 0 Ha: diff > 0
Pr(T < t) = 0.8229 Pr(|T| > |t|) = 0.3542 Pr(T > t) = 0.1771
.
.
.
. ttest age, by (thirst)
Two-sample t test with equal variances
------------------------------------------------------------------------------
Group | Obs Mean Std. Err. Std. Dev. [95% Conf. Interval]
---------+--------------------------------------------------------------------
0 | 27 63 3.461119 17.9845 55.88557 70.11443
1 | 61 64.86885 1.716797 13.40861 61.43475 68.30296
---------+--------------------------------------------------------------------
combined | 88 64.29545 1.586183 14.87972 61.14274 67.44817
---------+--------------------------------------------------------------------
diff | -1.868852 3.453516 -8.734214 4.99651
------------------------------------------------------------------------------
diff = mean(0) - mean(1) t = -0.5411
Ho: diff = 0 degrees of freedom = 86
Ha: diff < 0 Ha: diff != 0 Ha: diff > 0
Pr(T < t) = 0.2949 Pr(|T| > |t|) = 0.5898 Pr(T > t) = 0.7051
.
. tab gender thirst, chi2 exact
| Thirsty
Gender | 0 1 | Total
-----------+----------------------+----------
Female | 8 21 | 29
Male | 19 40 | 59
-----------+----------------------+----------
Total | 27 61 | 88
Pearson chi2(1) = 0.1949 Pr = 0.659
Fisher's exact = 0.807
1-sided Fisher's exact = 0.427
.
. tab race thirst, chi2 exact
Enumerating sample-space combinations:
stage 4: enumerations = 1
stage 3: enumerations = 1
stage 2: enumerations = 2
stage 1: enumerations = 0
| Thirsty
Race | 0 1 | Total
-----------+----------------------+----------
Chinese | 21 50 | 71
Indian | 4 7 | 11
Malay | 2 3 | 5
Others | 0 1 | 1
-----------+----------------------+----------
Total | 27 61 | 88
Pearson chi2(3) = 0.8544 Pr = 0.836
Fisher's exact = 0.813
.
.
.
. tab htn thirst, chi2 exact
| Thirsty
HTN | 0 1 | Total
-----------+----------------------+----------
No | 14 26 | 40
Yes | 13 35 | 48
-----------+----------------------+----------
Total | 27 61 | 88
Pearson chi2(1) = 0.6429 Pr = 0.423
Fisher's exact = 0.490
1-sided Fisher's exact = 0.284
.
. tab cancer thirst, chi2 exact
| Thirsty
Cancer | 0 1 | Total
-----------+----------------------+----------
No | 17 35 | 52
Yes | 10 26 | 36
-----------+----------------------+----------
Total | 27 61 | 88
Pearson chi2(1) = 0.2416 Pr = 0.623
Fisher's exact = 0.647
1-sided Fisher's exact = 0.401
.
. tab dm thirst, chi2 exact
| Thirsty
DM | 0 1 | Total
-----------+----------------------+----------
No | 21 33 | 54
Yes | 6 28 | 34
-----------+----------------------+----------
Total | 27 61 | 88
Pearson chi2(1) = 4.4263 Pr = 0.035
Fisher's exact = 0.056
1-sided Fisher's exact = 0.029
.
. tab oldcva thirst, chi2 exact
| Thirsty
Old CVA | 0 1 | Total
-----------+----------------------+----------
No | 26 46 | 72
Yes | 1 15 | 16
-----------+----------------------+----------
Total | 27 61 | 88
Pearson chi2(1) = 5.4885 Pr = 0.019
Fisher's exact = 0.018
1-sided Fisher's exact = 0.015
.
. tab ihd thirst, chi2 exact
| Thirsty
IHD | 0 1 | Total
-----------+----------------------+----------
No | 24 53 | 77
Yes | 3 8 | 11
-----------+----------------------+----------
Total | 27 61 | 88
Pearson chi2(1) = 0.0687 Pr = 0.793
Fisher's exact = 1.000
1-sided Fisher's exact = 0.548
.
. tab ckd thirst, chi2 exact
| Thirsty
CKD | 0 1 | Total
-----------+----------------------+----------
No | 26 57 | 83
Yes | 1 4 | 5
-----------+----------------------+----------
Total | 27 61 | 88
Pearson chi2(1) = 0.2844 Pr = 0.594
Fisher's exact = 1.000
1-sided Fisher's exact = 0.512
.
. tab respi thirst, chi2 exact
| Thirsty
respi | 0 1 | Total
-----------+----------------------+----------
No | 26 57 | 83
Yes | 1 4 | 5
-----------+----------------------+----------
Total | 27 61 | 88
Pearson chi2(1) = 0.2844 Pr = 0.594
Fisher's exact = 1.000
1-sided Fisher's exact = 0.512
.
. tab depression thirst, chi2 exact
| Thirsty
Depression | 0 1 | Total
-----------+----------------------+----------
No | 25 61 | 86
Yes | 2 0 | 2
-----------+----------------------+----------
Total | 27 61 | 88
Pearson chi2(1) = 4.6236 Pr = 0.032
Fisher's exact = 0.092
1-sided Fisher's exact = 0.092
.
.
.
. tab gicomplaints thirst, chi2 exact
GI | Thirsty
complaints | 0 1 | Total
-----------+----------------------+----------
No | 16 33 | 49
Yes | 11 28 | 39
-----------+----------------------+----------
Total | 27 61 | 88
Pearson chi2(1) = 0.2020 Pr = 0.653
Fisher's exact = 0.816
1-sided Fisher's exact = 0.416
.
. tab infectionelsewhere thirst, chi2 exact
Infection | Thirsty
elsewhere | 0 1 | Total
-----------+----------------------+----------
No | 22 51 | 73
Yes | 5 10 | 15
-----------+----------------------+----------
Total | 27 61 | 88
Pearson chi2(1) = 0.0598 Pr = 0.807
Fisher's exact = 0.769
1-sided Fisher's exact = 0.514
.
. tab trauma thirst, chi2 exact
| Thirsty
Trauma | 0 1 | Total
-----------+----------------------+----------
No | 23 57 | 80
Yes | 4 4 | 8
-----------+----------------------+----------
Total | 27 61 | 88
Pearson chi2(1) = 1.5441 Pr = 0.214
Fisher's exact = 0.243
1-sided Fisher's exact = 0.197
.
. tab respiratory thirst, chi2 exact
Respirator | Thirsty
y | 0 1 | Total
-----------+----------------------+----------
No | 26 57 | 83
Yes | 1 4 | 5
-----------+----------------------+----------
Total | 27 61 | 88
Pearson chi2(1) = 0.2844 Pr = 0.594
Fisher's exact = 1.000
1-sided Fisher's exact = 0.512
.
. tab cvs thirst, chi2 exact
| Thirsty
CVS | 0 1 | Total
-----------+----------------------+----------
No | 27 57 | 84
Yes | 0 4 | 4
-----------+----------------------+----------
Total | 27 61 | 88
Pearson chi2(1) = 1.8548 Pr = 0.173
Fisher's exact = 0.308
1-sided Fisher's exact = 0.224
.
. tab urinary thirst, chi2 exact
| Thirsty
Urinary | 0 1 | Total
-----------+----------------------+----------
No | 26 58 | 84
Yes | 1 3 | 4
-----------+----------------------+----------
Total | 27 61 | 88
Pearson chi2(1) = 0.0636 Pr = 0.801
Fisher's exact = 1.000
1-sided Fisher's exact = 0.641
.
. tab neurology thirst, chi2 exact
| Thirsty
Neurology | 0 1 | Total
-----------+----------------------+----------
No | 25 60 | 85
Yes | 2 1 | 3
-----------+----------------------+----------
Total | 27 61 | 88
Pearson chi2(1) = 1.8910 Pr = 0.169
Fisher's exact = 0.222
1-sided Fisher's exact = 0.222
.
. tab hematological thirst, chi2 exact
Hematologi | Thirsty
cal | 0 1 | Total
-----------+----------------------+----------
No | 27 58 | 85
Yes | 0 3 | 3
-----------+----------------------+----------
Total | 27 61 | 88
Pearson chi2(1) = 1.3747 Pr = 0.241
Fisher's exact = 0.550
1-sided Fisher's exact = 0.328
.
. tab metabolic thirst, chi2 exact
| Thirsty
Metabolic | 0 1 | Total
-----------+----------------------+----------
No | 26 59 | 85
Yes | 1 2 | 3
-----------+----------------------+----------
Total | 27 61 | 88
Pearson chi2(1) = 0.0103 Pr = 0.919
Fisher's exact = 1.000
1-sided Fisher's exact = 0.672
.
. tab electivesurgery thirst, chi2 exact
Elective | Thirsty
surgery | 0 1 | Total
-----------+----------------------+----------
No | 27 58 | 85
Yes | 0 3 | 3
-----------+----------------------+----------
Total | 27 61 | 88
Pearson chi2(1) = 1.3747 Pr = 0.241
Fisher's exact = 0.550
1-sided Fisher's exact = 0.328
.
. tab headnecklumps thirst, chi2 exact
Head & | Thirsty
Neck lumps | 0 1 | Total
-----------+----------------------+----------
No | 25 61 | 86
Yes | 2 0 | 2
-----------+----------------------+----------
Total | 27 61 | 88
Pearson chi2(1) = 4.6236 Pr = 0.032
Fisher's exact = 0.092
1-sided Fisher's exact = 0.092
.
.
.
. tab ivfluids thirst, chi2 exact
| Thirsty
IV fluids | 0 1 | Total
-----------+----------------------+----------
No | 9 11 | 20
Yes | 18 50 | 68
-----------+----------------------+----------
Total | 27 61 | 88
Pearson chi2(1) = 2.4949 Pr = 0.114
Fisher's exact = 0.167
1-sided Fisher's exact = 0.098
.
. tab ppis thirst, chi2 exact
| Thirsty
PPIs | 0 1 | Total
-----------+----------------------+----------
No | 9 18 | 27
Yes | 18 43 | 61
-----------+----------------------+----------
Total | 27 61 | 88
Pearson chi2(1) = 0.1288 Pr = 0.720
Fisher's exact = 0.804
1-sided Fisher's exact = 0.452
.
. tab opioids thirst, chi2 exact
| Thirsty
Opioids | 0 1 | Total
-----------+----------------------+----------
No | 18 30 | 48
Yes | 9 31 | 40
-----------+----------------------+----------
Total | 27 61 | 88
Pearson chi2(1) = 2.3082 Pr = 0.129
Fisher's exact = 0.166
1-sided Fisher's exact = 0.098
.
. tab antihtn thirst, chi2 exact
| Thirsty
Anti HTN | 0 1 | Total
-----------+----------------------+----------
No | 17 36 | 53
Yes | 10 25 | 35
-----------+----------------------+----------
Total | 27 61 | 88
Pearson chi2(1) = 0.1217 Pr = 0.727
Fisher's exact = 0.815
1-sided Fisher's exact = 0.458
.
. tab corticosteroids thirst, chi2 exact
Corticoste | Thirsty
roids | 0 1 | Total
-----------+----------------------+----------
No | 26 53 | 79
Yes | 1 8 | 9
-----------+----------------------+----------
Total | 27 61 | 88
Pearson chi2(1) = 1.8054 Pr = 0.179
Fisher's exact = 0.265
1-sided Fisher's exact = 0.170
.
. tab nsaids thirst, chi2 exact
| Thirsty
NSAIDS | 0 1 | Total
-----------+----------------------+----------
No | 21 49 | 70
Yes | 6 12 | 18
-----------+----------------------+----------
Total | 27 61 | 88
Pearson chi2(1) = 0.0748 Pr = 0.784
Fisher's exact = 0.781
1-sided Fisher's exact = 0.496
.
. tab diuretics thirst, chi2 exact
| Thirsty
Diuretics | 0 1 | Total
-----------+----------------------+----------
No | 26 52 | 78
Yes | 1 9 | 10
-----------+----------------------+----------
Total | 27 61 | 88
Pearson chi2(1) = 2.2690 Pr = 0.132
Fisher's exact = 0.166
1-sided Fisher's exact = 0.124
.
. tab tca thirst, chi2 exact
| Thirsty
TCA | 0 1 | Total
-----------+----------------------+----------
No | 26 60 | 86
Yes | 1 1 | 2
-----------+----------------------+----------
Total | 27 61 | 88
Pearson chi2(1) = 0.3591 Pr = 0.549
Fisher's exact = 0.522
1-sided Fisher's exact = 0.522
.
. tab anticholinergics thirst, chi2 exact
Anticholin | Thirsty
ergics | 0 1 | Total
-----------+----------------------+----------
No | 27 59 | 86
Yes | 0 2 | 2
-----------+----------------------+----------
Total | 27 61 | 88
Pearson chi2(1) = 0.9058 Pr = 0.341
Fisher's exact = 1.000
1-sided Fisher's exact = 0.478
.
. tab antipsychotics thirst, chi2 exact
Antipsycho | Thirsty
tics | 0 1 | Total
-----------+----------------------+----------
No | 27 60 | 87
Yes | 0 1 | 1
-----------+----------------------+----------
Total | 27 61 | 88
Pearson chi2(1) = 0.4477 Pr = 0.503
Fisher's exact = 1.000
1-sided Fisher's exact = 0.693
.
.
.
. ranksum howlonghaveyoubeeninhospitalford, by (thirst)
Two-sample Wilcoxon rank-sum (Mann-Whitney) test
thirsty | obs rank sum expected
-------------+---------------------------------
0 | 26 950.5 1144
1 | 61 2877.5 2684
-------------+---------------------------------
combined | 87 3828 3828
unadjusted variance 11630.67
adjustment for ties -96.13
----------
adjusted variance 11534.54
Ho: howlon~d(thirsty==0) = howlon~d(thirsty==1)
z = -1.802
Prob > |z| = 0.0716
.
. tab wereyouadmittedtoicuhd thirst, chi2 exact
Were you |
admitted |
to ICU/ | Thirsty
HD? | 0 1 | Total
-----------+----------------------+----------
0 | 20 42 | 62
1 | 7 19 | 26
-----------+----------------------+----------
Total | 27 61 | 88
Pearson chi2(1) = 0.2451 Pr = 0.621
Fisher's exact = 0.801
1-sided Fisher's exact = 0.410
.
. tab ngt thirst, chi2 exact
| Thirsty
NGT | 0 1 | Total
-----------+----------------------+----------
No | 13 18 | 31
Yes | 14 43 | 57
-----------+----------------------+----------
Total | 27 61 | 88
Pearson chi2(1) = 2.8499 Pr = 0.091
Fisher's exact = 0.146
1-sided Fisher's exact = 0.075
.
. ranksum durationofngtnbmhours, by (thirst)
Two-sample Wilcoxon rank-sum (Mann-Whitney) test
thirsty | obs rank sum expected
-------------+---------------------------------
0 | 20 549 550
1 | 34 936 935
-------------+---------------------------------
combined | 54 1485 1485
unadjusted variance 3116.67
adjustment for ties -11.29
----------
adjusted variance 3105.38
Ho: durati~s(thirsty==0) = durati~s(thirsty==1)
z = -0.018
Prob > |z| = 0.9857
.
. tab wereyouonngtbefore thirst, chi2 exact
Were you |
on NGT | Thirsty
before? | 0 1 | Total
-----------+----------------------+----------
0 | 25 56 | 81
1 | 2 5 | 7
-----------+----------------------+----------
Total | 27 61 | 88
Pearson chi2(1) = 0.0159 Pr = 0.900
Fisher's exact = 1.000
1-sided Fisher's exact = 0.634
.
.
.
. tab hyper thirst, chi2 exact
| Thirsty
Hyper | 0 1 | Total
-----------+----------------------+----------
No | 26 61 | 87
Yes | 1 0 | 1
-----------+----------------------+----------
Total | 27 61 | 88
Pearson chi2(1) = 2.2852 Pr = 0.131
Fisher's exact = 0.307
1-sided Fisher's exact = 0.307
.
. tab hypo thirst, chi2 exact
| Thirsty
Hypo | 0 1 | Total
-----------+----------------------+----------
No | 10 37 | 47
Yes | 17 24 | 41
-----------+----------------------+----------
Total | 27 61 | 88
Pearson chi2(1) = 4.1957 Pr = 0.041
Fisher's exact = 0.063
1-sided Fisher's exact = 0.034
.
. tab eu thirst, chi2 exact
| Thirsty
Eu | 0 1 | Total
-----------+----------------------+----------
No | 18 24 | 42
Yes | 9 37 | 46
-----------+----------------------+----------
Total | 27 61 | 88
Pearson chi2(1) = 5.6002 Pr = 0.018
Fisher's exact = 0.022
1-sided Fisher's exact = 0.016
.
.
.
. tab didanydoctorornurseaskyouaboutth thirst, chi2 exact
Did any |
doctor or |
nurse ask |
you about | Thirsty
thirst? | 0 1 | Total
-----------+----------------------+----------
No | 26 50 | 76
Yes | 1 11 | 12
-----------+----------------------+----------
Total | 27 61 | 88
Pearson chi2(1) = 3.2630 Pr = 0.071
Fisher's exact = 0.096
1-sided Fisher's exact = 0.063
.
. tab didanydoctorornurseattempttotrea thirst, chi2 exact
Did any |
doctor or |
nurse |
attempt to |
treat your | Thirsty
thirst? | 0 1 | Total
-----------+----------------------+----------
No | 23 42 | 65
Yes | 4 19 | 23
-----------+----------------------+----------
Total | 27 61 | 88
Pearson chi2(1) = 2.5861 Pr = 0.108
Fisher's exact = 0.124
1-sided Fisher's exact = 0.087
.
.
.
. ttest tdupdated, by (thirst)
Two-sample t test with equal variances
------------------------------------------------------------------------------
Group | Obs Mean Std. Err. Std. Dev. [95% Conf. Interval]
---------+--------------------------------------------------------------------
0 | 27 .1111111 .0815333 .4236593 -.0564829 .2787051
1 | 61 5.704918 .3139248 2.451831 5.076975 6.332861
---------+--------------------------------------------------------------------
combined | 88 3.988636 .3524412 3.306192 3.288121 4.689151
---------+--------------------------------------------------------------------
diff | -5.593807 .4764342 -6.540927 -4.646687
------------------------------------------------------------------------------
diff = mean(0) - mean(1) t = -11.7410
Ho: diff = 0 degrees of freedom = 86
Ha: diff < 0 Ha: diff != 0 Ha: diff > 0
Pr(T < t) = 0.0000 Pr(|T| > |t|) = 0.0000 Pr(T > t) = 1.0000
.
. ttest tiupdated, by (thirst)
Two-sample t test with equal variances
------------------------------------------------------------------------------
Group | Obs Mean Std. Err. Std. Dev. [95% Conf. Interval]
---------+--------------------------------------------------------------------
0 | 27 .037037 .037037 .1924501 -.0390937 .1131678
1 | 61 6.065574 .3505412 2.737815 5.364387 6.766761
---------+--------------------------------------------------------------------
combined | 88 4.215909 .3843357 3.605388 3.452 4.979818
---------+--------------------------------------------------------------------
diff | -6.028537 .5291629 -7.080478 -4.976596
------------------------------------------------------------------------------
diff = mean(0) - mean(1) t = -11.3926
Ho: diff = 0 degrees of freedom = 86
Ha: diff < 0 Ha: diff != 0 Ha: diff > 0
Pr(T < t) = 0.0000 Pr(|T| > |t|) = 0.0000 Pr(T > t) = 1.0000
.
. ttest howmuchpainareyouin, by (thirst)
Two-sample t test with equal variances
------------------------------------------------------------------------------
Group | Obs Mean Std. Err. Std. Dev. [95% Conf. Interval]
---------+--------------------------------------------------------------------
0 | 27 2.222222 .6821562 3.544588 .82003 3.624414
1 | 61 1.491803 .3416634 2.668476 .8083748 2.175232
---------+--------------------------------------------------------------------
combined | 88 1.715909 .315876 2.96318 1.088071 2.343747
---------+--------------------------------------------------------------------
diff | .7304189 .6843934 -.6301101 2.090948
------------------------------------------------------------------------------
diff = mean(0) - mean(1) t = 1.0673
Ho: diff = 0 degrees of freedom = 86
Ha: diff < 0 Ha: diff != 0 Ha: diff > 0
Pr(T < t) = 0.8556 Pr(|T| > |t|) = 0.2888 Pr(T > t) = 0.1444
.
. ttest howhungryareyou, by (thirst)
Two-sample t test with equal variances
------------------------------------------------------------------------------
Group | Obs Mean Std. Err. Std. Dev. [95% Conf. Interval]
---------+--------------------------------------------------------------------
0 | 27 2 .5598127 2.908872 .8492884 3.150712
1 | 61 3.229508 .3843904 3.002185 2.460613 3.998403
---------+--------------------------------------------------------------------
combined | 88 2.852273 .3210402 3.011624 2.214171 3.490375
---------+--------------------------------------------------------------------
diff | -1.229508 .6875065 -2.596226 .1372095
------------------------------------------------------------------------------
diff = mean(0) - mean(1) t = -1.7884
Ho: diff = 0 degrees of freedom = 86
Ha: diff < 0 Ha: diff != 0 Ha: diff > 0
Pr(T < t) = 0.0386 Pr(|T| > |t|) = 0.0772 Pr(T > t) = 0.9614
